# Supplementary material for: Gonatopusjaliscanus sp. n., a new Pincer wasp from Jalisco, Mexico (Hymenoptera, Dryinidae)
Source: Zookeys. 2019 Jan 17;(818):35–42. doi: 10.3897/zookeys.818.30974 (PMC6345731; doi:10.3897/zookeys.818.30974)
Supplement: XML Treatment for Gonatopus jaliscanus [file zookeys.818.30974-treatment2.xml]

<!DOCTYPE tp:taxon-treatment
  PUBLIC "-//TaxonX//DTD Taxonomic Treatment Publishing DTD v0 20100105//EN" "tax-treatment-NSO.dtd">
<tp:taxon-treatment xmlns:tp="http://www.plazi.org/taxpub"><tp:treatment-meta><kwd-group><label>Taxon classification</label><kwd><named-content xmlns:xlink="http://www.w3.org/1999/xlink" content-type="kingdom">Animalia</named-content></kwd><kwd><named-content xmlns:xlink="http://www.w3.org/1999/xlink" content-type="order">Alismatales</named-content></kwd><kwd><named-content xmlns:xlink="http://www.w3.org/1999/xlink" content-type="family">Araceae</named-content></kwd></kwd-group><mixed-citation publication-type="journal"><person-group><name><surname>Speranza</surname><given-names>Stefano</given-names></name><name><surname>Olmi</surname><given-names>Massimo</given-names></name><name><surname>Guglielmino</surname><given-names>Adalgisa</given-names></name><name><surname>Contarini</surname><given-names>Mario</given-names></name></person-group><article-title><italic><tp:taxon-name><tp:taxon-name-part taxon-name-part-type="genus" reg="Gonatopus">Gonatopus</tp:taxon-name-part><tp:taxon-name-part taxon-name-part-type="species" reg="jaliscanus">jaliscanus</tp:taxon-name-part></tp:taxon-name></italic> sp. n., a new Pincer wasp from Jalisco, Mexico (<tp:taxon-name><tp:taxon-name-part taxon-name-part-type="order">Hymenoptera</tp:taxon-name-part></tp:taxon-name>, <tp:taxon-name><tp:taxon-name-part taxon-name-part-type="family">Dryinidae</tp:taxon-name-part></tp:taxon-name>)</article-title><source>Zookeys</source><day>17</day><month>1</month><year>2019</year><volume>2019</volume><issue>818</issue><fpage>35</fpage><lpage>42</lpage><pub-id pub-id-type="doi">10.3897/zookeys.818.30974</pub-id></mixed-citation></tp:treatment-meta><tp:nomenclature><tp:taxon-name>
            <tp:taxon-name-part taxon-name-part-type="genus" reg="Gonatopus">Gonatopus</tp:taxon-name-part>
            <tp:taxon-name-part taxon-name-part-type="species" reg="jaliscanus">jaliscanus</tp:taxon-name-part>
            <object-id xmlns:xlink="http://www.w3.org/1999/xlink" content-type="zoobank" xlink:type="simple">http://zoobank.org/FEDDFE9E-CD12-4AB7-BC5E-7393473EA1A0</object-id>
          </tp:taxon-name><tp:taxon-status xmlns:xlink="http://www.w3.org/1999/xlink" xlink:type="simple">sp. n.</tp:taxon-status><xref ref-type="fig" rid="F1">Figs 1</xref><xref ref-type="fig" rid="F2">, 2</xref></tp:nomenclature><tp:treatment-sec sec-type="diagnosis" id="SECID0EVDIA"><title>Diagnosis.</title><p>
          Female apterous, with mesosoma black, except prothorax, mesoscutum and mesoscutellum yellow; palpal formula 6/3; pronotum crossed by strong transverse furrow (Fig. <xref ref-type="fig" rid="F1">1B</xref>); stalk between pronotum and metapectal-propodeal complex about as long as disc of pronotum; mesoscutum laterally with two pointed apophyses (Fig. <xref ref-type="fig" rid="F1">1A</xref>); meso-metapleural suture obsolete; mesopleuron and metapleuron granulated, not transversely striate; metapostnotum granulated; first abdominal tergum transversely striate; protarsomere 1 shorter than 4; enlarged claw with one small subapical tooth (Fig. <xref ref-type="fig" rid="F2">2</xref>).</p><fig id="F1" position="float" orientation="portrait"><label>Figure 1.</label><caption><p><italic><tp:taxon-name><tp:taxon-name-part taxon-name-part-type="genus" reg="Gonatopus">Gonatopus</tp:taxon-name-part><tp:taxon-name-part taxon-name-part-type="species" reg="jaliscanus">jaliscanus</tp:taxon-name-part></tp:taxon-name></italic> sp. n., female holotype: <bold>A</bold> habitus in dorsal view <bold>B</bold> habitus in lateral view <bold>C</bold> magnification of mesoscutum. Arrows indicate lateral apophyses of mesoscutum (<bold>A, C</bold>), and metanotum (<bold>B</bold>). Scale bars: 1.4 mm (<bold>A, B</bold>); 0.6 mm (<bold>C</bold>).</p></caption><graphic xmlns:xlink="http://www.w3.org/1999/xlink" xlink:href="zookeys-818-035-g001.jpg" position="float" orientation="portrait" xlink:type="simple" id="oo_257333.jpg"/></fig><fig id="F2" position="float" orientation="portrait"><label>Figure 2.</label><caption><p><italic><tp:taxon-name><tp:taxon-name-part taxon-name-part-type="genus" reg="Gonatopus">Gonatopus</tp:taxon-name-part><tp:taxon-name-part taxon-name-part-type="species" reg="jaliscanus">jaliscanus</tp:taxon-name-part></tp:taxon-name></italic> sp. n., female holotype: chela. Arrow indicates the enlarged claw subapical tooth. Scale bar 0.19 mm.</p></caption><graphic xmlns:xlink="http://www.w3.org/1999/xlink" xlink:href="zookeys-818-035-g002.jpg" position="float" orientation="portrait" xlink:type="simple" id="oo_257334.jpg"/></fig></tp:treatment-sec><tp:treatment-sec sec-type="description" id="SECID0EVOAC"><title>Description.</title><p><bold>Female</bold>. Apterous (Fig. <xref ref-type="fig" rid="F1">1</xref>). Length 3.4 mm. Head, prothorax, mesoscutum, mesoscutellum, metasoma and legs testaceous. Antenna testaceous, except antennomeres 8–10 brown. Metanotum, metapectal-propodeal complex, mesopleuron, metapleuron and petiole black. Antenna clavate. Antennomeres in following proportions: 8:6:21:12:10:8:7:5:5:6. Head excavated, shiny, very weakly granulated. Frontal line complete. Occipital carina absent. POL = 2; OL = 2; OOL = 8. Greatest breadth of lateral ocelli shorter than POL (1:2). Palpal formula 6/3. Pronotum shiny, unsculptured, crossed by strong transverse furrow (Fig. <xref ref-type="fig" rid="F1">1B</xref>). Mesoscutum laterally with two pointed apophyses (Fig. <xref ref-type="fig" rid="F1">1A</xref>). Metanotum inclined, not transversely striate, not hollow behind mesoscutellum (Fig. <xref ref-type="fig" rid="F1">1B</xref>). Metapectal-propodeal complex with metapostnotum dull, granulated. First abdominal tergum granulated and transversely striated. Mesopleuron and metapleuron dull, granulated, not transversely striated. Meso-metapleural suture obsolete. Protarsomeres in following proportions: 13:3:5:20:30. Protarsomeres 2 and 3 produced into hooks. Enlarged claw (Fig. <xref ref-type="fig" rid="F2">2</xref>) with one small subapical tooth and eleven peg-like hairs, in addition to one bristle. Protarsomere 5 (Fig. <xref ref-type="fig" rid="F2">2</xref>) with two rows of 16 + 5 lamellae extending beyond 0.5 length of protarsomere and distal apex provided with about 17 lamellae. Tibial spurs 1/0/1.</p><p><bold>Male</bold>. Unknown.</p></tp:treatment-sec><tp:treatment-sec sec-type="material" id="SECID0EZPAC"><title>Material examined.</title><p><bold>Holotype</bold>: female, MEXICO: Jalisco, 8.3 mi. S Autlan, Hwy 80, 5000’, 8/vii/1984, on Oaks, Oak Forest, JB Woolley (TAMU (to be deposited in <named-content xmlns:xlink="http://www.w3.org/1999/xlink" content-type="dwc:institutional_code" xlink:type="simple">USNM</named-content>)).</p></tp:treatment-sec><tp:treatment-sec sec-type="host" id="SECID0EHAAE"><title>Hosts.</title><p>Unknown.</p></tp:treatment-sec><tp:treatment-sec sec-type="distribution" id="SECID0EMAAE"><title>Distribution.</title><p>Mexico (Jalisco).</p><!--PageBreak --></tp:treatment-sec><tp:treatment-sec sec-type="etymology" id="SECID0ESAAE"><title>Etymology.</title><p>The species is named after the state of Jalisco, where the holotype was collected.</p></tp:treatment-sec><tp:treatment-sec sec-type="remarks" id="SECID0EXAAE"><title>Remarks.</title><p>The female of the new species is apterous, with pronotum crossed by a strong transverse furrow (Fig. <xref ref-type="fig" rid="F1">1B</xref>), the enlarged claw provided of one small subapical <!--PageBreak -->tooth (Fig. <xref ref-type="fig" rid="F2">2</xref>) and the palpal formula 6/3. Because of these characters, <italic><tp:taxon-name><tp:taxon-name-part taxon-name-part-type="genus" reg="Gonatopus">G.</tp:taxon-name-part><tp:taxon-name-part taxon-name-part-type="species" reg="jaliscanus">jaliscanus</tp:taxon-name-part></tp:taxon-name></italic> belongs to group 7 of <italic><tp:taxon-name><tp:taxon-name-part taxon-name-part-type="genus" reg="Gonatopus">Gonatopus</tp:taxon-name-part></tp:taxon-name></italic>, according to the systematics proposed by <xref ref-type="bibr" rid="B27">Olmi and Virla (2014)</xref>. In this species, the head is excavated, the labial palpus is 3-segmented, the mesoscutum has two lateral pointed apophyses situated in the stalk between pronotum and metapectal-propodeal complex (Fig. <xref ref-type="fig" rid="F1">1A</xref>), the metanotum is sloping anteriorly (Fig. <xref ref-type="fig" rid="F1">1B</xref>), the meso-metapleural suture is obsolete, the first abdominal tergum is completely transversely striate, the protarsomere 1 is shorter than protarsomere 4 (Fig. <xref ref-type="fig" rid="F1">1A</xref>). In the Nearctic region, there is only one species of <italic><tp:taxon-name><tp:taxon-name-part taxon-name-part-type="genus" reg="Gonatopus">Gonatopus</tp:taxon-name-part></tp:taxon-name></italic> group 7 with the above characters: <italic><tp:taxon-name><tp:taxon-name-part taxon-name-part-type="genus" reg="Gonatopus">G.</tp:taxon-name-part><tp:taxon-name-part taxon-name-part-type="species" reg="curriei">curriei</tp:taxon-name-part></tp:taxon-name></italic> Krombein, 1962. The new species can be included in the key to the females of the Nearctic species of <italic><tp:taxon-name><tp:taxon-name-part taxon-name-part-type="genus" reg="Gonatopus">Gonatopus</tp:taxon-name-part></tp:taxon-name></italic> group 7 presented by <xref ref-type="bibr" rid="B16">Olmi (1984)</xref> by replacing couplet 30 as follows:</p><table-wrap content-type="key" position="anchor" orientation="portrait"><table id="TID0ERJAC" rules="all"><tbody><tr><td rowspan="1" colspan="1">30</td><td rowspan="1" colspan="1">Protarsomere 4 slightly shorter than 1</td><td rowspan="1" colspan="1">
                    <bold><italic><tp:taxon-name><tp:taxon-name-part taxon-name-part-type="genus" reg="Gonatopus">G.</tp:taxon-name-part><tp:taxon-name-part taxon-name-part-type="species" reg="argyrias">argyrias</tp:taxon-name-part></tp:taxon-name></italic> (Perkins)</bold>
                  </td></tr><tr><td rowspan="1" colspan="1">–</td><td rowspan="1" colspan="1">Protarsomere 4 longer than 1</td><td rowspan="1" colspan="1"><bold>30</bold>’</td></tr><tr><td rowspan="1" colspan="1">30’</td><td rowspan="1" colspan="1">Metapostnotum shiny, unsculptured</td><td rowspan="1" colspan="1">
                    <bold><italic><tp:taxon-name><tp:taxon-name-part taxon-name-part-type="genus" reg="Gonatopus">G.</tp:taxon-name-part><tp:taxon-name-part taxon-name-part-type="species" reg="curriei">curriei</tp:taxon-name-part></tp:taxon-name></italic> Krombein</bold>
                  </td></tr><tr><td rowspan="1" colspan="1">–</td><td rowspan="1" colspan="1">Metapostnotum dull, granulated</td><td rowspan="1" colspan="1">
                    <bold><italic><tp:taxon-name><tp:taxon-name-part taxon-name-part-type="genus" reg="Gonatopus">G.</tp:taxon-name-part><tp:taxon-name-part taxon-name-part-type="species" reg="jaliscanus">jaliscanus</tp:taxon-name-part></tp:taxon-name></italic> sp. n.</bold>
                  </td></tr></tbody></table></table-wrap><p>In the Neotropical region, <italic><tp:taxon-name><tp:taxon-name-part taxon-name-part-type="genus" reg="Gonatopus">G.</tp:taxon-name-part><tp:taxon-name-part taxon-name-part-type="species" reg="jaliscanus">jaliscanus</tp:taxon-name-part></tp:taxon-name></italic> is similar to <italic><tp:taxon-name><tp:taxon-name-part taxon-name-part-type="genus" reg="Gonatopus">G.</tp:taxon-name-part><tp:taxon-name-part taxon-name-part-type="species" reg="forestalis">forestalis</tp:taxon-name-part></tp:taxon-name></italic> Olmi, 1998. The new species can be included in the key to the females of the Neotropical species of <italic><tp:taxon-name><tp:taxon-name-part taxon-name-part-type="genus" reg="Gonatopus">Gonatopus</tp:taxon-name-part></tp:taxon-name></italic> group 7 presented by <xref ref-type="bibr" rid="B27">Olmi and Virla (2014)</xref> by replacing couplet 51 as follows:</p><table-wrap content-type="key" position="anchor" orientation="portrait"><table id="TID0E1MAC" rules="all"><tbody><tr><td rowspan="1" colspan="1">51</td><td rowspan="1" colspan="1">Mesoscutum laterally with two strong pointed apophyses (Fig. <xref ref-type="fig" rid="F1">1A</xref>)</td><td rowspan="1" colspan="1"><bold>51</bold>’</td></tr><tr><td rowspan="1" colspan="1">–</td><td rowspan="1" colspan="1">Mesoscutum laterally without pointed apophyses</td><td rowspan="1" colspan="1">
                    <bold>52</bold>
                  </td></tr><tr><td rowspan="1" colspan="1">51’</td><td rowspan="1" colspan="1">Mesosoma totally black; metapostnotum granulated and strongly rugose</td><td rowspan="1" colspan="1">
                    <bold><italic><tp:taxon-name><tp:taxon-name-part taxon-name-part-type="genus" reg="Gonatopus">G.</tp:taxon-name-part><tp:taxon-name-part taxon-name-part-type="species" reg="forestalis">forestalis</tp:taxon-name-part></tp:taxon-name></italic> Olmi</bold>
                  </td></tr><tr><td rowspan="1" colspan="1">–</td><td rowspan="1" colspan="1">Mesosoma black, except yellow prothorax, mesoscutum and mesoscutellum (Fig. <xref ref-type="fig" rid="F1">1</xref>); metapostnotum granulated but not rugose</td><td rowspan="1" colspan="1">
                    <bold><italic><tp:taxon-name><tp:taxon-name-part taxon-name-part-type="genus" reg="Gonatopus">G.</tp:taxon-name-part><tp:taxon-name-part taxon-name-part-type="species" reg="jaliscanus">jaliscanus</tp:taxon-name-part></tp:taxon-name></italic> sp. n.</bold>
                  </td></tr></tbody></table></table-wrap></tp:treatment-sec><ref-list><ref id="B27"><mixed-citation xmlns:xlink="http://www.w3.org/1999/xlink" xlink:type="simple"><person-group><name name-style="western"><surname>Olmi</surname><given-names>M</given-names></name><name name-style="western"><surname>Virla</surname><given-names>EG</given-names></name></person-group> (<year>2014</year>) <article-title><tp:taxon-name><tp:taxon-name-part taxon-name-part-type="family">Dryinidae</tp:taxon-name-part></tp:taxon-name> of the Neotropical Region (<tp:taxon-name><tp:taxon-name-part taxon-name-part-type="order">Hymenoptera</tp:taxon-name-part></tp:taxon-name>: <tp:taxon-name><tp:taxon-name-part taxon-name-part-type="superfamily">Chrysidoidea</tp:taxon-name-part></tp:taxon-name>).</article-title><source>Zootaxa</source><volume>3792</volume>: <fpage>1</fpage>–<lpage>534</lpage>. <ext-link xlink:type="simple" ext-link-type="doi" xlink:href="10.11646/zootaxa.3792.2.1">https://doi.org/10.11646/zootaxa.3792.2.1</ext-link></mixed-citation></ref><ref id="B16"><mixed-citation xmlns:xlink="http://www.w3.org/1999/xlink" xlink:type="simple"><person-group><name name-style="western"><surname>Olmi</surname><given-names>M</given-names></name></person-group> (<year>1984</year>) A revision of the <tp:taxon-name><tp:taxon-name-part taxon-name-part-type="family">Dryinidae</tp:taxon-name-part></tp:taxon-name> (<tp:taxon-name><tp:taxon-name-part taxon-name-part-type="order">Hymenoptera</tp:taxon-name-part></tp:taxon-name>). Memoirs of the American Entomological Institute 37: 1–12, 1–1913.</mixed-citation></ref></ref-list></tp:taxon-treatment>
